# Supplementary material for: Evaluating the Prognostic Value of Islet Autoantibody Monitoring in Islet Transplant Recipients with Long-Standing Type 1 Diabetes Mellitus
Source: J Clin Med. 2021 Jun 19;10(12):2708. doi: 10.3390/jcm10122708 (PMC8233942; doi:10.3390/jcm10122708)
Supplement: Supplementary file 1 [file jcm-10-02708-s001.zip]

Archive with 1 entries (1 files):
- jcm-1223473-supplementary.pdf
